# Supplementary material for: A tradeoff between enterovirus A71 particle stability and cell entry
Source: Nat Commun. 2023 Nov 17;14:7450. doi: 10.1038/s41467-023-43029-0 (PMC10656440; doi:10.1038/s41467-023-43029-0)
Supplement: Supplementary file 8 — Source data [file 41467_2023_43029_MOESM8_ESM.xlsx]

## Sheet: Figure 1b
# EV-A71 2log heat passaging
passage number	sample	heated	dil_1	dil_2	dil_3	dil_4	dil_5	dil_6	dil_7	dil_8	dil_9	dil_10	titer (TCID50/mL)
1	Control Passage	4C	12	12	12	12	8	3	0	0	0	0	251189
1	Control Passage	4C	12	12	12	12	10	2	0	0	0	0	316228
1	Control Passage	4C	12	12	12	12	12	6	0	0	0	0	1000000
1	Control Passage	46C	12	12	12	12	3	0	0	0	0	0	46416
1	Control Passage	46C	12	12	12	11	2	0	0	0	0	0	35938
1	Control Passage	46C	12	12	12	11	3	0	0	0	0	0	42170
1	Control Passage	48C	12	3	2	0	0	0	0	0	0	0	46
1	Control Passage	48C	12	9	1	0	0	0	0	0	0	0	237
1	Control Passage	48C	12	6	1	0	0	0	0	0	0	0	100
1	Heated Passage	4C	12	12	12	12	8	3	0	0	0	0	251189
1	Heated Passage	4C	12	12	12	12	10	2	0	0	0	0	316228
1	Heated Passage	4C	12	12	12	12	12	6	0	0	0	0	1000000
1	Heated Passage	46C	12	12	12	12	3	0	0	0	0	0	46416
1	Heated Passage	46C	12	12	12	11	2	0	0	0	0	0	35938
1	Heated Passage	46C	12	12	12	11	3	0	0	0	0	0	42170
1	Heated Passage	48C	12	3	2	0	0	0	0	0	0	0	46
1	Heated Passage	48C	12	9	1	0	0	0	0	0	0	0	237
1	Heated Passage	48C	12	6	1	0	0	0	0	0	0	0	100
2	Heated Passage	4C	12	12	12	12	12	7	2	0	0	0	1584893
2	Heated Passage	4C	12	12	12	12	12	7	0	0	0	0	1389495
2	Heated Passage	4C	12	12	12	12	12	8	2	0	0	0	2154435
2	Control Passage	4C	12	12	12	12	11	1	1	0	0	0	316228
2	Control Passage	4C	12	12	12	12	10	2	1	0	0	0	316228
2	Control Passage	4C	12	12	12	12	9	3	0	0	0	0	316228
2	Heated Passage	46C	12	12	12	12	11	3	0	0	0	0	421697
2	Heated Passage	46C	12	12	12	12	12	3	0	0	0	0	464159
2	Heated Passage	46C	12	12	12	12	11	3	0	0	0	0	421697
2	Control Passage	46C	12	12	12	12	3	0	0	0	0	0	46416
2	Control Passage	46C	12	12	12	11	1	0	0	0	0	0	31623
2	Control Passage	46C	12	12	12	11	1	0	0	0	0	0	31623
2	Control Passage	48C	12	12	11	1	0	0	0	0	0	0	3162
2	Control Passage	48C	12	12	7	2	0	0	0	0	0	0	1585
2	Control Passage	48C	12	12	6	2	0	0	0	0	0	0	1000
2	Heated Passage	48C	12	12	12	11	2	0	0	0	0	0	35938
2	Heated Passage	48C	12	12	12	10	4	0	0	0	0	0	46416
2	Heated Passage	48C	12	12	12	11	2	0	0	0	0	0	35938
3	Heated Passage	4C	12	12	12	12	12	10	0	0	0	0	2511886
3	Heated Passage	4C	12	12	12	12	12	12	2	0	0	0	3981072
3	Heated Passage	4C	12	12	12	12	12	8	2	0	0	0	2154435
3	Control Passage	4C	12	12	12	12	12	9	0	0	0	0	2154435
3	Control Passage	4C	12	12	12	12	12	6	0	0	0	0	1000000
3	Control Passage	4C	12	12	12	12	12	6	3	0	0	0	1000000
3	Control Passage	46C	12	12	12	12	7	1	0	0	0	0	146780
3	Control Passage	46C	12	12	12	12	5	0	0	0	0	0	71969
3	Control Passage	46C	12	12	12	12	6	0	0	0	0	0	100000
3	Heated Passage	46C	12	12	12	12	12	3	0	0	0	0	464159
3	Heated Passage	46C	12	12	12	12	12	2	0	0	0	0	398107
3	Heated Passage	46C	12	12	12	12	11	0	0	0	0	0	284804
3	Control Passage	48C	12	12	11	0	0	0	0	0	0	0	2848
3	Control Passage	48C	12	12	12	2	0	0	0	0	0	0	3981
3	Control Passage	48C	12	12	11	4	0	0	0	0	0	0	5179
3	Heated Passage	48C	12	12	12	12	6	1	0	0	0	0	100000
3	Heated Passage	48C	12	12	12	12	8	0	0	0	0	0	177828
3	Heated Passage	48C	12	12	12	12	5	1	0	0	0	0	71969
4	Control Passage	4C	12	12	12	12	12	8	6	0	0	0	10000000
4	Control Passage	4C	12	12	12	12	12	10	1	0	0	0	2782559
4	Control Passage	4C	12	12	12	12	12	11	2	0	0	0	3593814
4	Heated Passage	4C	12	12	12	12	12	12	7	0	0	0	13894955
4	Heated Passage	4C	12	12	12	12	12	11	4	0	0	0	5179475
4	Heated Passage	4C	12	12	12	12	12	8	1	0	0	0	1930698
4	Control Passage	46C	12	12	12	12	11	8	0	0	0	0	1778279
4	Control Passage	46C	12	12	12	12	12	3	1	0	0	0	464159
4	Control Passage	46C	12	12	12	12	12	4	0	0	0	0	562341
4	Control Passage	48C	12	12	12	10	0	0	0	0	0	0	25119
4	Control Passage	48C	12	12	12	8	3	0	0	0	0	0	25119
4	Control Passage	48C	12	12	12	7	1	1	0	0	0	0	14678
4	Heated Passage	48C	12	12	12	12	10	1	1	0	0	0	278256
4	Heated Passage	48C	12	12	12	12	11	3	0	0	0	0	421697
4	Heated Passage	48C	12	12	12	12	10	5	0	0	0	0	630957
4	Heated Passage	46C	12	12	12	12	11	2	0	0	0	0	359381
4	Heated Passage	46C	12	12	12	12	11	3	0	0	0	0	421697
4	Heated Passage	46C	12	12	12	12	10	5	0	0	0	0	630957
5	Control Passage	4C	12	12	12	12	12	8	0	0	0	0	1778279
5	Control Passage	4C	12	12	12	12	12	6	1	0	0	0	1000000
5	Heated Passage	4C	12	12	12	12	12	6	2	0	0	0	1000000
5	Heated Passage	4C	12	12	12	12	12	5	0	0	0	0	719686
5	Heated Passage	4C	12	12	12	12	12	7	0	0	0	0	1389495
5	Control Passage	46C	12	12	12	10	1	0	0	0	0	0	27826
5	Control Passage	46C	12	12	12	8	1	0	0	0	0	0	19307
5	Control Passage	46C	12	12	12	11	0	0	0	0	0	0	28480
5	Heated Passage	46C	12	12	12	12	12	9	1	0	0	0	2371374
5	Heated Passage	46C	12	12	12	12	12	9	1	0	0	0	2371374
5	Heated Passage	46C	12	12	12	12	12	8	2	0	0	0	2154435
5	Control Passage	48C	12	12	6	0	0	0	0	0	0	0	1000
5	Control Passage	48C	12	12	3	0	0	0	0	0	0	0	464
5	Control Passage	48C	12	12	3	0	0	0	0	0	0	0	464
5	Heated Passage	48C	12	12	12	12	10	2	0	0	0	0	316228
5	Heated Passage	48C	12	12	12	12	12	0	0	0	0	0	316228
5	Heated Passage	48C	12	12	12	12	12	1	0	0	0	0	351119
6	Control Passage	4C	12	12	12	12	12	12	3	0	0	0	4641589
6	Control Passage	4C	12	12	12	12	12	12	3	0	0	0	4641589
6	Control Passage	4C	12	12	12	12	12	11	2	0	0	0	3593814
6	Heated Passage	4C	12	12	12	12	12	11	1	0	0	0	3162278
6	Heated Passage	4C	12	12	12	12	12	12	2	0	0	0	3981072
6	Heated Passage	4C	12	12	12	12	12	11	2	0	0	0	3593814
6	Control Passage	46C	12	12	12	12	2	2	0	0	0	0	39811
6	Control Passage	46C	12	12	12	12	2	2	0	0	0	0	39811
6	Control Passage	46C	12	12	12	12	3	1	0	0	0	0	46416
6	Control Passage	48C	12	12	12	4	0	0	0	0	0	0	5623
6	Control Passage	48C	12	12	11	1	0	0	0	0	0	0	3162
6	Control Passage	48C	12	12	12	3	0	0	0	0	0	0	4642
6	Heated Passage	46C	12	12	12	12	12	10	3	0	0	0	3727594
6	Heated Passage	46C	12	12	12	12	12	10	5	0	0	0	6309573
6	Heated Passage	46C	12	12	12	12	12	11	3	0	0	0	4216965
6	Heated Passage	48C	12	12	12	12	12	7	2	0	0	0	1584893
6	Heated Passage	48C	12	12	12	12	12	9	1	0	0	0	2371374
6	Heated Passage	48C	12	12	12	12	12	5	1	0	0	0	719686
7	Control Passage	4C	12	12	12	12	12	12	2	0	0	0	3981072
7	Control Passage	4C	12	12	12	12	12	12	11	1	0	0	31622777
7	Heated Passage	4C	12	12	12	12	12	12	10	3	0	0	37275937
7	Heated Passage	4C	12	12	12	12	12	9	2	1	0	0	2682696
7	Heated Passage	4C	12	12	12	12	12	11	5	0	0	0	6812921
7	Heated Passage	48C	12	12	12	12	7	0	0	0	0	0	138950
7	Heated Passage	48C	12	12	12	12	8	1	0	0	0	0	193070
7	Heated Passage	48C	12	12	12	12	7	0	0	0	0	0	138950
7	Heated Passage	46C	12	12	12	12	12	11	1	2	0	0	3162278
7	Heated Passage	46C	12	12	12	12	12	11	3	0	0	0	4216965
7	Control Passage	48C	12	7	1	0	0	0	0	0	0	0	147
7	Control Passage	48C	12	6	0	0	0	0	0	0	0	0	100
7	Control Passage	48C	12	8	1	0	0	0	0	0	0	0	193
7	Control Passage	46C	12	10	3	1	0	0	0	0	0	0	373
7	Control Passage	46C	12	12	0	0	0	0	0	0	0	0	316
7	Control Passage	46C	12	12	3	0	0	0	0	0	0	0	464
8	Control Passage	4C	12	12	12	12	12	12	12	8	0	0	178000000
8	Control Passage	4C	12	12	12	12	12	12	12	6	0	0	100000000
8	Control Passage	4C	12	12	12	12	12	12	12	7	0	0	139000000
8	Heated Passage	4C	12	12	12	12	12	12	12	6	0	0	100000000
8	Heated Passage	4C	12	12	12	12	12	12	12	8	0	0	178000000
8	Heated Passage	4C	12	12	12	12	12	12	12	6	0	0	100000000
8	Heated Passage	48C	12	12	12	12	12	12	2	0	0	0	3981072
8	Heated Passage	48C	12	12	12	12	12	8	2	0	0	0	2154435
8	Heated Passage	48C	12	12	12	12	12	8	1	0	0	0	1930698
8	Heated Passage	46C	12	12	12	12	12	12	12	2	0	0	39810717
8	Heated Passage	46C	12	12	12	12	12	12	11	4	0	0	51794747
8	Heated Passage	46C	12	12	12	12	12	12	10	3	0	0	37275937
8	Control Passage	46C	12	12	10	3	0	0	0	0	0	0	3728
8	Control Passage	46C	12	12	12	3	1	0	0	0	0	0	4642
8	Control Passage	46C	12	12	10	2	0	0	0	0	0	0	3162
8	Control Passage	48C	12	12	1	0	0	0	0	0	0	0	351
8	Control Passage	48C	12	12	5	0	0	0	0	0	0	0	720
8	Control Passage	48C	12	10	1	0	0	0	0	0	0	0	278

## Sheet: Figure 1c
# Theoretical fitness data
	Thermostability Fitness	Cell Entry Fitness
0	0.980195	1.28823
1	1.01193	1.27471
2	0.628222	1.59989
3	1.17045	0.934061
4	1.24681	0.678473
5	1.3891	0.448493
6	0.957976	0.984493
7	1.15417	1.26845
8	1.18332	0.934131
9	1.10423	1.10056
10	0.838327	1.51302
11	0.931632	0.842488
12	0.968461	1.06095
13	1.27789	1.11605
14	1.11574	0.96145
15	0.660329	1.59452
16	0.828092	1.10416
17	1.00959	1.27409
18	0.894853	1.18631
19	1.33028	0.736275
20	1.10609	0.723871
21	0.770269	1.15325
22	1.30264	0.89304
23	1.36916	0.386061
24	1.50835	0.542383
25	0.673733	1.35041
26	1.38146	0.445686
27	1.26372	0.983725
28	0.909139	1.23794
29	1.25309	0.867848
30	0.953837	1.20182
31	0.707696	1.33816
32	1.18999	0.62465
33	1.07281	0.858852
34	0.967781	1.17419
35	1.01597	0.957052
36	0.842935	1.16812
37	1.03249	0.762998
38	0.956632	0.813517
39	0.894496	1.1452
40	1.02081	0.908451
41	0.937839	1.02541
42	0.917214	1.228
43	1.05615	0.839827
44	1.06331	0.829286
45	1.22734	0.75979
46	1.04947	0.789519
47	0.716203	1.35471
48	1.31971	0.791656
49	1.1784	0.933414
50	0.906084	0.757789
51	1.10305	0.49718
52	1.07931	0.814209
53	0.931707	1.01203
54	0.881877	1.29748
55	1.15749	1.01394
56	1.09349	1.03418
57	1.0931	0.91178
58	1.03006	0.935517
59	0.742994	1.43062
60	1.37859	0.774662
61	0.582552	1.43396
62	0.795995	1.13062
63	1.16861	0.954664
64	1.10652	1.2489
65	1.12833	0.747111
66	1.14657	0.751757
67	0.940666	0.769852
68	0.789479	1.20231
69	0.982791	0.992243
70	0.966258	0.845475
71	1.303	0.409911
72	1.20288	0.894564
73	1.12116	0.691792
74	0.771604	1.16813
75	0.88489	1.40768
76	0.608636	1.2295
77	0.659793	1.44792
78	1.18864	1.07563
79	0.973466	0.863678
80	1.0944	0.939626
81	0.988476	1.05108
82	1.01294	0.906217
83	0.923834	1.02801
84	1.12854	0.895069
85	0.828416	1.06811
86	0.974809	1.17218
87	0.942903	0.82688
88	0.870874	0.98779
89	0.913805	1.16369
90	0.848038	1.17017
91	1.04488	0.871721
92	0.992475	0.85049
93	1.20857	0.793181
94	0.757901	1.13225
95	1.14503	0.935315
96	1.04281	0.661964
97	0.861433	1.23051
98	1.21507	0.789039
99	1.3449	0.56019
100	0.668496	1.10931
101	1.04237	1.06902
102	0.840736	1.43382
103	1.14186	1.01089
104	0.639804	1.34836
105	1.15394	0.578958
106	0.807616	0.930339
107	1.35283	0.515532
108	1.14302	1.01507
109	1.11338	0.822861
110	0.822986	1.22459
111	0.670776	1.63119
112	1.36361	0.613237
113	0.64916	1.39624
114	1.13386	0.660659
115	0.565557	1.3194
116	0.470319	1.45807
117	0.572495	1.4495
118	0.958091	1.40655
119	1.1263	1.23949
120	0.897662	0.915452
121	0.68855	1.39488
122	1.41016	0.632014
123	0.844296	1.24652
124	1.31046	0.541656
125	0.960178	1.20907
126	1.18246	0.761665
127	0.917111	0.947596
128	0.972646	1.34591
129	0.993939	0.903468
130	0.817262	1.09367
131	1.00895	1.20402
132	0.962504	0.957006
133	1.17916	0.937325
134	0.97428	1.08127
135	0.856855	1.00883
136	1.01561	1.24965
137	1.33776	0.810389
138	0.841126	1.11014
139	0.935531	1.05737
140	0.934999	1.18167
141	1.08219	1.0482
142	1.13261	0.825778
143	1.07141	0.65974
144	0.886943	1.20332
145	1.17422	0.830988
146	1.29575	0.453297
147	0.571475	1.42254
148	0.851713	1.01802
149	0.952779	1.47738
150	0.910304	1.22107
151	0.787449	0.82558
152	0.943341	0.987315
153	1.03613	0.906662
154	1.12404	0.631983
155	0.891533	1.04827
156	0.860933	1.06662
157	1.26521	0.798407
158	1.22245	0.619601
159	1.04955	1.20524
160	1.08703	0.645447
161	1.20359	1.08498
162	0.776849	1.34319
163	1.37334	0.766892
164	1.07282	0.786324
165	0.987232	1.05773
166	0.691659	0.818154
167	0.644208	1.10526
168	0.906691	1.05799
169	1.29702	0.596947
170	0.985582	1.48206
171	1.05904	1.04216
172	0.907554	0.930049
173	1.1348	1.14766
174	0.785752	1.35918
175	1.34508	0.803573
176	1.20466	0.983277
177	0.920913	0.858317
178	1.13765	0.856165
179	0.952419	1.00809
180	1.22796	1.10246
181	1.13743	0.311668
182	1.07006	1.06591
183	0.995673	1.11101
184	1.05319	0.894199
185	0.959724	1.27793
186	1.38128	0.353325
187	0.767418	1.26255
188	0.980078	0.932769
189	1.2258	0.892913
190	0.793527	1.30327
191	0.894986	1.0196
192	0.850786	1.30234
193	0.944865	0.949366
194	1.25624	0.830164
195	0.888868	1.08731
196	1.18931	0.554699
197	1.10019	0.914108
198	1.10848	0.779257
199	0.832011	1.31568
200	1.04983	1.20381
201	1.46769	0.417601
202	0.959373	1.16944
203	0.971425	1.00263
204	1.18251	0.996112
205	0.846937	1.0296
206	0.777937	1.24116
207	1.09875	0.81502
208	1.47152	0.312366
209	0.819753	1.43201
210	0.845771	0.848781
211	1.04953	0.983433
212	0.973143	0.988301
213	1.32616	0.838746
214	1.02758	1.25536
215	0.892712	1.31545
216	1.05016	0.757535
217	1.23753	0.623656
218	1.25955	0.639721
219	1.2029	0.715548
220	1.61512	0.67281
221	1.05562	1.13647
222	0.935712	1.05326
223	0.766148	1.30225
224	0.90313	1.02392
225	1.01693	1.39002
226	1.2521	1.14392
227	1.10446	1.11543
228	0.609451	1.56033
229	0.740493	0.978049
230	0.801538	1.1397
231	0.936538	1.08414
232	1.17014	0.77248
233	1.10608	1.09933
234	0.939466	1.44041
235	1.07052	0.939765
236	1.2376	0.720061
237	1.14768	0.778886
238	0.7598	0.98043
239	0.985562	1.13647
240	0.929121	1.3693
241	0.697088	1.28631
242	0.928243	0.945527
243	0.837926	0.908998
244	1.12319	0.810065
245	1.17026	0.670768
246	1.0572	1.13213
247	1.10639	0.891045
248	1.12629	0.903203
249	0.660048	1.47158
250	1.05156	1.07991
251	0.974758	1.00666
252	1.25827	1.25346
253	0.860716	0.972031
254	0.980195	1.00452
255	1.01645	1.017
256	1.22485	0.969208
257	0.786917	1.25926
258	1.05949	0.84493
259	0.799607	1.38208
260	0.953046	1.1244
261	1.03118	0.884838
262	1.0516	1.01137
263	1.17504	0.579169
264	0.796682	0.757492
265	0.475071	1.64943
266	1.00157	1.12708
267	1.2125	0.480501
268	1.35449	0.882552
269	0.684815	1.31866
270	1.25211	0.622549
271	0.698777	1.48343
272	1.00934	0.848728
273	0.93621	1.11435
274	0.892348	1.17449
275	0.771004	1.20797
276	1.08062	0.801261
277	1.06327	0.985887
278	0.902007	1.14091
279	0.787615	1.23512
280	0.790203	1.33239
281	0.803565	1.36405
282	0.938811	1.24849
283	0.928773	1.19371
284	1.05938	1.01064
285	0.635892	1.33619
286	0.787779	1.3278
287	0.553915	1.47967
288	0.519752	0.934035
289	0.910062	0.996705
290	1.21056	0.560331
291	1.23967	1.05018
292	1.35371	0.738961
293	1.18035	0.382555
294	1.54393	0.303213
295	1.07021	0.987133
296	0.759066	1.13786
297	1.08601	1.00021
298	0.71798	1.48886
299	0.871855	1.04707
300	0.942862	0.622838
301	0.697052	1.45207
302	1.21877	0.787331
303	0.612007	1.42786
304	0.875492	0.880019
305	0.481488	1.47935
306	1.00486	0.87953
307	1.0837	0.821241
308	0.923903	1.21675
309	1.26484	0.585876
310	0.866687	1.03255
311	1.01742	1.13204
312	0.972309	1.17497
313	0.939052	0.983106
314	0.95831	1.24852
315	1.01478	0.977981
316	1.11928	0.616465
317	0.758835	1.19242
318	1.38067	0.882904
319	0.605629	1.31043
320	0.549096	1.24415
321	1.1236	1.01911
322	1.34996	0.602715
323	1.18097	0.946796
324	0.746252	1.32265
325	0.779736	1.51736
326	0.993774	0.696161
327	1.09187	1.19408
328	1.35115	0.606628
329	0.967661	1.14756
330	1.13967	0.63186
331	0.905609	0.993867
332	0.930096	1.0047
333	0.677916	1.09173
334	0.871942	1.11148
335	0.73158	1.30167
336	0.989262	0.955345
337	0.611282	1.41078
338	1.31647	0.446341
339	1.05166	0.647209
340	1.05781	0.966822
341	0.836013	1.05121
342	0.928311	1.05472
343	1.06936	1.04202
344	1.05543	0.753456
345	0.964677	1.10053
346	1.06494	0.763902
347	0.797884	1.12588
348	0.680345	1.37294
349	1.40296	0.775353
350	1.24608	0.50091
351	0.617862	1.15168
352	0.598958	1.10599
353	1.01803	1.17843
354	0.964954	1.52014
355	0.945896	1.30001
356	0.604913	1.39588
357	0.807224	1.15196
358	1.33887	1.07326
359	1.20446	0.734502
360	0.66288	1.19116
361	0.990938	0.8439
362	1.08026	0.859026
363	0.990548	0.967541
364	1.28156	0.971509
365	0.788984	0.983405
366	1.02617	1.25065
367	0.529591	1.56492
368	0.943452	1.194
369	0.893354	0.735939
370	0.831312	1.29274
371	1.12039	1.03666
372	1.38946	0.93798
373	1.02184	0.97087
374	0.477782	1.38244
375	0.798804	1.16084
376	1.29154	0.432331
377	0.973808	1.38084
378	1.17966	0.902513
379	1.19292	1.15176
380	0.943024	0.951156
381	0.923881	1.04521
382	0.752288	1.32144
383	0.929638	1.07041
384	0.822159	1.33652
385	0.832155	0.620849
386	1.25793	0.582708
387	1.09252	0.755327
388	1.29087	1.03009
389	0.886414	1.23486
390	0.903768	1.52798
391	0.99546	0.884998
392	0.894751	1.05253
393	0.553201	1.55111
394	1.16929	0.847142
395	1.11597	0.552809
396	1.01366	1.18582
397	0.99732	1.16413
398	1.00909	0.762028
399	1.16787	0.955742
400	0.752647	1.28927
401	0.802541	0.956339
402	1.34084	0.546301
403	0.990043	1.00779
404	1.00519	0.767294
405	0.954369	0.99732
406	1.1018	0.875828
407	1.10661	0.79219
408	0.98788	1.27666
409	0.910165	1.10515
410	0.982198	1.11755
411	0.720771	1.24559
412	1.07398	0.627848
413	1.46042	0.498553
414	1.25552	0.602449
415	1.17207	0.737901
416	1.06612	0.66107
417	0.973953	1.10928
418	1.00151	1.22538
419	0.654781	1.11461
420	0.8385	1.5355
421	1.179	0.965959
422	0.742122	1.33598
423	1.13725	0.911319
424	0.976819	1.44086
425	1.13029	1.10557
426	1.04274	0.850557
427	0.959426	1.21592
428	0.961852	0.931427
429	0.910203	0.823831
430	0.551065	1.27736
431	0.612138	1.71304
432	0.987861	0.797074
433	0.842291	0.878945
434	0.697006	1.48306
435	1.08135	0.54471
436	1.18373	0.698519
437	0.824516	1.09692
438	0.677833	0.722831
439	0.888704	1.24281
440	0.933078	1.19053
441	1.20574	0.57069
442	1.34195	0.34697
443	0.802321	1.16782
444	0.966233	1.08702
445	1.05934	0.994538
446	1.23619	0.554207
447	0.678941	1.75166
448	0.50222	1.05549
449	0.946485	0.941623
450	0.908789	0.824987
451	0.753444	1.58532
452	1.06749	0.631641
453	0.906816	1.30915
454	1.00358	0.897677
455	1.16497	0.779835
456	1.06684	1.14278
457	0.761492	1.54961
458	0.836021	1.08139
459	1.05267	0.921649
460	0.905473	1.08264
461	0.901382	1.14982
462	1.13377	0.898097
463	1.14847	0.977839
464	1.14401	1.03341
465	0.654574	1.34924
466	0.903045	1.08667
467	0.600451	1.37711
468	1.36708	0.534533
469	1.42339	0.777152
470	1.23898	0.766683
471	0.773846	1.19327
472	0.813673	1.2217
473	0.906295	0.807
474	1.0905	0.746022
475	0.830292	0.960644
476	1.39502	0.825924
477	1.15093	0.840598
478	1.14596	0.947948
479	0.932072	1.00071
480	1.08491	0.829273
481	0.731019	1.37186
482	1.04853	0.779254
483	1.00306	1.28579
484	1.04636	1.07738
485	0.985296	0.708223
486	0.949287	1.20135
487	0.970007	1.0082
488	0.642302	1.14768
489	1.00962	0.58088
490	0.949877	1.14854
491	0.702485	1.25527
492	0.925275	0.907761
493	1.01694	1.20526
494	0.923782	1.13582
495	1.07453	0.719099
496	0.688279	1.44709
497	1.04839	0.864636
498	0.857228	1.23832
499	1.00094	0.798384
500	1.06684	0.751997
501	0.98743	1.02137
502	1.35811	0.815964
503	1.08454	0.709737
504	0.910633	1.29612
505	0.542903	1.40936
506	1.12434	1.07775
507	0.779271	0.942821
508	0.792961	0.974873
509	0.958933	1.16738
510	1.16137	0.944925
511	1.17265	1.00989
512	0.991356	1.54875
513	1.04121	1.13481
514	1.27651	0.493521
515	0.853123	1.04626
516	1.22749	0.851864
517	1.23223	1.05334
518	1.08521	1.26616
519	1.19417	0.856536
520	0.900022	1.37368
521	0.923087	0.968597
522	1.00835	1.26185
523	0.916417	0.863612
524	0.883959	0.941945
525	0.871803	1.2455
526	1.02385	0.847149
527	0.9349	1.32141
528	0.710606	1.44234
529	1.44436	1.07772
530	0.983886	0.91923
531	1.15329	1.22508
532	1.06219	0.991468
533	0.986942	1.09202
534	0.822456	1.00092
535	0.912923	1.06558
536	1.15963	0.852675
537	0.837581	1.37149
538	0.774147	1.38238
539	1.18889	0.99872
540	1.15269	0.717207
541	0.873166	1.2976
542	1.08059	0.545499
543	1.05775	0.882743
544	1.28209	0.731035
545	0.836189	1.20567
546	0.755117	1.04729
547	0.90594	1.4442
548	0.849004	1.17381
549	1.08944	0.802928
550	0.996692	1.00082
551	1.40547	0.475289
552	1.24632	0.885802
553	1.0896	0.838968
554	1.23456	0.86681
555	1.15101	0.823891
556	1.25735	0.821078
557	1.01195	0.723366
558	0.972756	1.17274
559	1.18211	0.510697
560	0.745235	1.15452
561	1.35045	0.697857
562	0.944172	0.977731
563	0.980883	0.992673
564	1.18988	0.944272
565	1.15529	0.620473
566	1.19674	0.756064
567	1.22873	0.609833
568	1.03214	1.0253
569	1.13859	0.926928
570	0.983451	0.647921
571	1.05438	1.12824
572	0.897633	0.827124
573	0.839251	1.07024
574	1.36575	0.749227
575	1.44331	0.48796
576	0.924939	1.18651
577	1.09235	0.892517
578	1.08918	1.01664
579	1.00181	1.27285
580	0.763721	1.39839
581	1.15864	0.903948
582	1.0223	1.17748
583	0.770278	1.29897
584	0.982967	1.0684
585	0.968766	0.943815
586	1.304	0.58909
587	1.37604	0.628831
588	1.09676	0.752951
589	1.31624	0.286705
590	1.09584	0.727925
591	1.06922	1.06622
592	1.20829	1.03864
593	1.12267	0.686563
594	0.835741	0.913785
595	1.09632	1.04294
596	0.820804	1.16636
597	1.12076	0.697141
598	1.20981	0.475144
599	1.02657	1.25914
600	1.08607	0.934541
601	1.26237	0.719323
602	1.3568	0.504179
603	1.16307	0.938746
604	1.24416	0.80748
605	1.32574	0.706854
606	1.18005	1.19652
607	0.847178	1.10814
608	0.962988	0.798407
609	0.71199	1.50451
610	0.922434	1.22589
611	0.883244	0.921845
612	1.13599	0.938045
613	0.983319	0.503737
614	1.0484	0.971809
615	0.923846	1.04785
616	1.09047	0.723378
617	1.03579	0.442936
618	1.17881	0.63048
619	0.977605	1.05649
620	1.32908	0.35266
621	0.828625	1.28466
622	1.35654	0.874977
623	1.12281	0.783043
624	1.17168	0.655489
625	1.17478	1.16769
626	0.943068	1.27222
627	0.713672	1.39411
628	0.896809	0.808427
629	0.809047	1.07543
630	0.886926	1.19832
631	0.802641	0.980183
632	1.13894	1.02147
633	1.07329	0.789221
634	1.47631	0.729863
635	0.859836	1.06955
636	0.955873	0.940461
637	0.921212	1.12551
638	0.936028	0.979271
639	0.855659	1.23092
640	0.715305	1.3099
641	1.41831	0.86793
642	1.24046	0.428746
643	0.557319	1.26818
644	0.68717	1.4217
645	0.928638	0.698703
646	1.09084	0.93269
647	0.796783	0.891325
648	0.79916	1.24715
649	0.557184	0.922131
650	0.983258	1.13147
651	0.866785	1.14276
652	1.05693	0.553662
653	0.641676	1.12906
654	1.18743	0.837749
655	1.05025	0.883874
656	0.665744	1.48861
657	1.17042	0.808358
658	1.38313	0.717975
659	1.16518	0.87392
660	0.910694	1.33278
661	1.19484	0.886232
662	0.890276	1.27921
663	0.974377	1.08712
664	1.00918	1.13453
665	1.06392	1.02458
666	1.01917	1.1367
667	1.23779	0.425824
668	0.671105	1.56032
669	0.856844	0.940231
670	0.896247	0.71209
671	1.1879	0.594134
672	0.70358	1.57797
673	1.07842	1.14436
674	0.89052	1.42298
675	1.09069	0.808558
676	0.867044	1.27027
677	0.841356	1.29976
678	1.06505	1.04614
679	1.21277	0.620121
680	1.21886	0.620057
681	0.957793	1.2189
682	0.781388	1.45961
683	0.98261	0.868143
684	1.32283	0.625249
685	1.19222	0.966169
686	1.45892	0.245731
687	0.907052	0.823368
688	0.84861	0.849471
689	1.22917	0.893914
690	0.814741	1.28069
691	1.03372	0.722554
692	0.878536	1.72913
693	1.3257	1.02438
694	0.889817	1.21122
695	1.05912	0.850268
696	0.976364	0.942642
697	1.30205	0.836995
698	0.924002	0.831799
699	1.57097	-0.0187016
700	1.16753	1.03796
701	1.13368	0.880841
702	1.15062	0.736134
703	0.886256	0.873442
704	0.763995	0.965639
705	0.737905	1.27964
706	1.04257	1.07442
707	1.40181	0.302319
708	0.806205	1.35682
709	1.00358	0.772083
710	0.85597	1.31457
711	0.675005	1.68249
712	0.642602	0.938164
713	1.36584	0.255673
714	1.11701	0.84236
715	0.601711	1.60224
716	1.09086	1.15819
717	0.902974	1.21573
718	0.798488	1.50581
719	0.965041	1.26267
720	1.57447	0.390431
721	1.07284	1.19923
722	1.16659	0.409269
723	0.912015	1.01941
724	1.1731	0.50505
725	0.783021	0.985523
726	1.29442	0.872359
727	1.18391	0.549715
728	1.41017	0.786391
729	1.11131	0.868641
730	0.553624	1.50048
731	0.959116	0.852703
732	1.31612	0.914113
733	1.33556	0.650311
734	0.940773	1.39958
735	0.894776	0.885855
736	1.25281	0.997748
737	0.450248	1.68112
738	1.26769	1.12365
739	1.1177	0.648186
740	1.26492	0.790384
741	1.12545	0.641524
742	0.965808	1.20016
743	1.11905	0.751241
744	0.93755	1.07649
745	1.00787	0.973304
746	1.0143	0.939876
747	0.965133	0.551399
748	1.33903	0.899778
749	1.32031	0.960215
750	1.11242	0.951929
751	0.801167	1.12625
752	0.980809	0.938329
753	0.992981	0.519293
754	0.997437	0.770702
755	0.818938	1.11127
756	0.945103	1.05675
757	0.744122	1.27245
758	0.936656	0.895065
759	1.11949	0.749664
760	0.655161	1.35255
761	1.04804	1.04023
762	1.57965	0.399066
763	1.20928	0.82745
764	1.24123	0.994943
765	0.766537	1.07968
766	0.744024	1.06308
767	1.08116	1.02213
768	1.06746	1.08772
769	0.740155	1.43841
770	0.962992	1.32279
771	1.09084	0.811395
772	1.32312	0.420436
773	0.805889	1.16748
774	0.891257	0.673451
775	1.15508	0.924924
776	0.852739	1.03568
777	1.25098	0.685417
778	1.37777	0.508424
779	1.53461	0.51448
780	1.27805	0.75958
781	0.781826	1.42012
782	0.719866	1.117
783	1.22002	0.736211
784	1.23521	0.618155
785	0.919418	1.01228
786	0.936289	1.28253
787	0.545032	1.19784
788	0.9401	1.19975
789	0.816734	0.987703
790	1.27779	0.688045
791	0.723755	1.1141
792	1.26259	0.816413
793	0.774486	1.04538
794	0.864287	1.01687
795	1.14831	0.957646
796	1.2515	0.517903
797	1.3055	0.864956
798	1.01952	1.18958
799	1.10598	0.822492
800	0.547998	1.58775
801	1.31462	0.510175
802	0.569343	1.75982
803	1.24192	1.02904
804	1.48118	0.573021
805	1.30789	0.659983
806	0.963868	0.709389
807	1.07652	0.902099
808	1.022	0.76255
809	1.30005	0.702572
810	0.893145	1.22354
811	0.903696	1.0499
812	1.10621	1.01177
813	1.25485	0.579707
814	0.664773	1.23661
815	0.743267	1.41952
816	0.673932	1.08801
817	0.897599	1.44374
818	1.09517	1.05073
819	0.984489	1.19682
820	0.887226	1.41796
821	1.22508	0.724076
822	0.726286	1.20609
823	0.740362	1.34721
824	0.720127	1.7051
825	0.616221	1.05335
826	0.667278	1.4126
827	1.03877	1.19885
828	0.901889	0.924854
829	0.913896	1.19248
830	0.866685	1.16705
831	0.939087	0.869698
832	1.05212	0.947765
833	0.959973	1.15106
834	1.06316	1.13923
835	0.836348	1.39668
836	1.01654	0.84165
837	1.42829	0.645449
838	0.732979	1.20258
839	0.787103	1.32929
840	1.05787	0.947151
841	1.15203	0.955109
842	0.871812	1.12799
843	1.13056	0.984955
844	1.03644	1.23124
845	1.03353	0.96923
846	1.27175	1.03598
847	0.824853	1.17355
848	1.03213	0.963731
849	1.14343	0.929059
850	1.20394	0.699006
851	1.03838	1.06922
852	0.652261	1.44824
853	0.922825	0.86276
854	0.716222	1.14761
855	1.01784	0.971387
856	0.886544	1.12419
857	1.14575	0.949222
858	0.728634	1.19162
859	0.798148	1.69433
860	1.09877	0.835994
861	0.811945	1.06691
862	1.02835	0.686233
863	0.620721	1.3757
864	0.903077	1.53271
865	0.645144	1.58823
866	1.08938	1.17241
867	0.694137	1.35201
868	1.17208	0.779604
869	1.15413	1.02559
870	1.10297	0.64602
871	0.909889	0.88669
872	0.744609	1.19114
873	1.0236	1.09722
874	0.825617	1.6162
875	0.833499	1.44783
876	0.992641	0.910406
877	0.949507	1.18071
878	1.08423	0.814747
879	1.18777	1.0093
880	0.985292	0.784684
881	0.988524	1.00422
882	0.816341	1.17987
883	0.704226	1.30781
884	1.31718	0.66167
885	0.973901	1.17025
886	1.05752	1.01718
887	1.05078	0.941487
888	1.25586	0.724219
889	0.963562	1.23687
890	1.15095	0.924312
891	0.997475	1.28827
892	0.936416	1.16638
893	0.886119	1.27735
894	0.833159	1.3171
895	1.13432	1.3388
896	1.00212	1.30022
897	0.557039	1.12162
898	0.852583	1.3274
899	1.2379	0.565068
900	1.29258	0.615962
901	0.859132	0.955948
902	1.26877	0.814693
903	1.08213	1.14203
904	0.996059	0.980126
905	0.986699	1.01976
906	0.98769	0.900624
907	1.35689	0.923014
908	0.947455	0.661673
909	0.810921	1.07338
910	1.32005	0.700394
911	0.913508	0.921841
912	0.979921	1.10688
913	0.659464	1.33009
914	1.10366	0.867561
915	0.848169	1.19664
916	1.1811	0.69389
917	1.06475	0.589278
918	0.939881	1.02654
919	1.24879	0.872505
920	1.24897	0.768479
921	1.44396	0.657675
922	1.15998	0.850387
923	1.31454	0.681617
924	1.07047	1.02614
925	0.986504	1.06974
926	1.05992	1.06994
927	0.733128	1.35302
928	0.807464	1.18944
929	1.09271	1.0654
930	0.865818	0.990454
931	0.99013	1.08207
932	1.0344	1.29667
933	1.14142	0.757895
934	0.856216	1.39971
935	0.833513	1.65361
936	1.34031	0.70335
937	0.946147	1.07115
938	0.989846	0.711896
939	1.29488	0.723772
940	1.27056	0.804956
941	0.585844	1.35934
942	1.28001	0.776404
943	1.23577	0.463565
944	1.14983	0.627705
945	0.911384	0.751389
946	0.880529	1.31347
947	0.990828	0.651068
948	0.742619	0.891819
949	0.70391	1.17701
950	1.02023	1.31609
951	1.1289	1.21399
952	1.24566	0.82119
953	0.867866	1.10319
954	0.671595	0.630204
955	0.896928	1.4309
956	1.1148	0.971032
957	1.37726	0.354772
958	1.08893	1.02519
959	0.925798	0.879946
960	0.825859	0.818971
961	0.910757	1.20731
962	0.6686	1.40071
963	0.936825	1.35093
964	1.23292	0.791367
965	0.893926	0.964438
966	0.901911	0.935788
967	1.32724	0.994357
968	1.0173	0.861791
969	0.857037	1.00289
970	0.939175	0.613822
971	1.60412	0.144686
972	1.13267	0.941241
973	0.896688	1.37035
974	1.17064	0.813538
975	0.923385	0.776735
976	1.0644	1.11166
977	1.1779	0.883327
978	1.16461	0.89121
979	0.856964	1.4977
980	0.650355	1.52129
981	0.662397	1.56711
982	1.01232	0.745727
983	1.21325	0.634218
984	0.926733	0.967779
985	0.785124	0.821818
986	0.951808	0.93203
987	1.12636	0.480735
988	1.41204	0.930449
989	0.976288	1.11233
990	1.01699	0.925956
991	1.28983	0.547902
992	0.757952	1.50307
993	1.00759	1.2984
994	0.682079	1.52578
995	0.806489	1.32093
996	0.820099	1.14863
997	1.06672	1.00681
998	0.749902	1.14811
999	1.13937	0.742154

## Sheet: Figure 1e
# heating of EV71 4643 and mutants heated at 48C for an hour
mutant	temperature	dil_1	dil_2	dil_3	dil_4	dil_5	dil_6	dil_7	dil_8	titer (TCID50/mL)
WT	4C	12	12	12	12	12	1	0	0	35112
WT	4C	12	12	12	12	10	1	0	0	27826
WT	4C	12	12	12	12	10	1	0	0	27826
M119L	4C	12	12	12	12	12	1	0	0	35112
M119L	4C	12	12	12	12	12	1	0	0	35112
M119L	4C	12	12	12	12	10	1	0	0	27826
K162E	4C	12	12	12	12	11	3	0	0	42170
K162E	4C	12	12	12	12	9	6	1	0	100000
K162E	4C	12	12	12	12	11	3	0	0	42170
N102H	4C	12	12	12	12	4	1	0	0	5623
N102H	4C	12	12	12	12	5	1	0	0	7197
N102H	4C	12	12	12	12	7	0	0	0	13895
A224V	4C	12	12	12	12	12	4	0	0	56234
A224V	4C	12	12	12	12	12	8	0	0	177828
L183I	4C	12	12	12	12	11	3	0	0	42170
L183I	4C	12	12	12	12	12	4	0	0	56234
WT	48C	12	12	5	0	0	0	0	0	72
WT	48C	12	12	5	0	0	0	0	0	72
WT	48C	12	12	1	1	0	0	0	0	35
M119L	48C	12	12	4	1	0	0	0	0	56
M119L	48C	12	12	3	0	0	0	0	0	46
M119L	48C	12	12	4	0	0	0	0	0	56
K162E	48C	12	12	12	12	11	1	0	0	31623
K162E	48C	12	12	12	12	10	5	0	0	63096
K162E	48C	12	12	12	12	11	2	0	0	35938
N102H	48C	12	11	2	0	0	0	0	0	36
N102H	48C	12	11	1	0	0	0	0	0	32
N102H	48C	12	11	0	0	0	0	0	0	28
A224V	48C	12	12	9	2	0	0	0	0	268
A224V	48C	12	12	10	4	1	0	0	0	464
A224V	48C	12	12	12	3	0	0	0	0	464
L183I	48C	12	12	12	3	0	0	0	0	464
L183I	48C	12	12	12	4	0	0	0	0	562
L183I	48C	12	12	12	0	0	0	0	0	316

## Sheet: Figure 2a
# Particle Stability Thermal Release Assay for EV71 4643 and K162E. C row is RNA release and F row is the transition to A-particle. Rows 3-5 are 4643, rows 6-8 are K1162E, and 9-10 are blank
Temperature	4643 - SYPRO - 1	4643 - SYPRO - 2	4643 - SYPRO - 3	K162E - SYPRO - 1	K162E - SYPRO - 2	K162E - SYPRO - 3	blank - SYPRO - 1	blank - SYPRO - 2
25	2131.01	2052.88	2065.11	1991.44	2014.36	2111.89	1992.04	1990.43
25.5	2126.54	2050.7	2062.31	1990.01	2012.78	2109.27	1990.2	1988.96
26	2122.08	2048.53	2059.51	1988.59	2011.2	2106.64	1988.36	1987.49
26.5	2117.61	2046.35	2056.71	1987.17	2009.62	2104.01	1986.53	1986.02
27	2113.15	2044.17	2053.91	1985.75	2008.04	2101.38	1984.69	1984.56
27.5	2108.68	2041.99	2051.1	1984.32	2006.46	2098.75	1982.85	1983.09
28	2104.22	2039.81	2048.3	1982.9	2004.88	2096.13	1981.02	1981.62
28.5	2099.94	2037.51	2045.68	1981.69	2003.32	2093.89	1979.42	1980.47
29	2095.58	2035.25	2043.19	1980.43	2001.64	2091.91	1977.68	1979.53
29.5	2091.64	2033.42	2040.91	1979.01	2000.05	2090.04	1975.99	1978.39
30	2087.85	2031.74	2038.69	1977.65	1998.5	2088.21	1974.27	1977.39
30.5	2083.81	2030.15	2036.46	1975.94	1996.65	2086.46	1972.81	1976.05
31	2079.85	2028.9	2034.22	1974.22	1995.03	2084.62	1971.29	1974.81
31.5	2076.52	2027.99	2031.96	1972.74	1993.47	2082.53	1969.94	1973.49
32	2073.2	2026.97	2029.73	1971.47	1991.85	2080.52	1968.87	1972.41
32.5	2069.75	2026.18	2027.54	1970.27	1990.36	2078.69	1968.38	1971.26
33	2066.86	2025.36	2025.37	1969.29	1989.38	2076.65	1967.93	1970.67
33.5	2064.24	2024.48	2023.48	1968.28	1988.24	2074.54	1967.55	1969.97
34	2061.26	2023.28	2021.81	1967.11	1987.14	2072.61	1967.17	1969.42
34.5	2058.27	2021.69	2020.31	1966.23	1985.83	2070.05	1966.69	1969.24
35	2055.71	2019.73	2018.96	1965.09	1984.46	2067.14	1965.85	1969.42
35.5	2053.08	2017.69	2017.68	1963.97	1982.8	2064.28	1965.09	1969.59
36	2050.51	2015.51	2016.03	1963.28	1981.4	2061.1	1964.53	1970.2
36.5	2048.42	2013.67	2014.51	1962.67	1980.58	2057.46	1964.03	1971.05
37	2046.7	2012.23	2013.03	1961.61	1980.19	2054.12	1963.51	1971.7
37.5	2044.77	2010.89	2011.34	1960.87	1980.06	2051.01	1962.9	1972.26
38	2042.8	2009.57	2009.75	1960.01	1980.05	2047.9	1962.16	1972.56
38.5	2040.89	2008.51	2008.67	1958.86	1980	2044.99	1961.45	1972.22
39	2038.78	2007.24	2007.42	1957.91	1979.21	2042.01	1960.71	1971.53
39.5	2036.57	2005.97	2006.2	1957.5	1978.36	2039.45	1960.21	1970.62
40	2034.5	2004.95	2005.37	1957.11	1977.38	2037.02	1959.94	1969.49
40.5	2032.74	2004.06	2004.82	1957.05	1976.48	2034.79	1959.88	1968.61
41	2031.26	2002.85	2003.95	1957.19	1975.46	2032.9	1959.75	1968.12
41.5	2029.94	2001.6	2003.12	1956.97	1974.73	2031.9	1959.54	1967.8
42	2028.6	2000.41	2002.28	1956.45	1974.26	2030.78	1959.08	1967.62
42.5	2027.64	1999.12	2001.14	1956.02	1973.98	2029.89	1958.72	1967.67
43	2026.74	1997.8	1999.7	1955.64	1973.87	2029.21	1958.12	1967.69
43.5	2025.72	1996.92	1998.62	1955.41	1974.24	2028.59	1957.6	1967.71
44	2024.68	1996.11	1997.88	1955.88	1975.06	2027.77	1957.24	1967.43
44.5	2024.04	1995.18	1997.39	1956.75	1975.75	2027	1957.18	1967.38
45	2023.2	1994.31	1997.74	1957.76	1976.38	2026.13	1956.93	1967.42
45.5	2022.46	1993.74	1998.22	1958.92	1977.1	2025.28	1957.02	1967.17
46	2021.89	1993.31	1998.7	1959.98	1977.56	2024.73	1957.11	1966.83
46.5	2021.58	1993.38	1999.18	1960.87	1978.04	2024.38	1957.19	1967.04
47	2021.49	1993.99	1999.82	1961.71	1978.65	2024.61	1957.19	1966.84
47.5	2021.82	1995.23	1999.97	1962.71	1979.77	2025.16	1957.4	1966.53
48	2022.63	1996.78	2000.83	1963.87	1981.13	2025.96	1957.45	1966.75
48.5	2024.07	1998.95	2002.62	1965.54	1983.11	2026.82	1957.33	1966.83
49	2026.31	2001.71	2005.29	1967.88	1985.41	2028.05	1957.21	1966.51
49.5	2029.2	2005.33	2008.99	1970.8	1988.24	2029.18	1956.88	1966.47
50	2033.2	2009.82	2014.23	1974.28	1991.26	2030.93	1956.4	1966.48
50.5	2038.03	2015.34	2020.51	1978.29	1994.64	2033.26	1955.8	1966.11
51	2043.91	2021.81	2027.64	1982.66	1998.34	2036.48	1955.4	1966.28
51.5	2050.6	2029.18	2035.95	1987.3	2002.54	2040.33	1955.19	1966.63
52	2058.15	2037.19	2044.92	1992.61	2007.64	2045.56	1955.11	1966.93
52.5	2066.09	2045.38	2054.15	1998.78	2013.83	2052.02	1955.2	1966.96
53	2074.35	2053.58	2063.53	2006.01	2021.34	2059.69	1955.66	1966.94
53.5	2082.19	2060.98	2072.63	2014.67	2030.17	2068.64	1956.29	1966.6
54	2089.37	2067.25	2080.62	2024.41	2040.22	2079.17	1956.92	1966.01
54.5	2095.45	2072.04	2087.51	2034.91	2050.77	2090.45	1957.68	1965.43
55	2100.03	2075.74	2093.16	2045.82	2061.58	2102.21	1958.3	1965.08
55.5	2103.32	2078.12	2097.06	2056.69	2072.1	2114.23	1958.4	1964.87
56	2105.49	2079.45	2099.27	2066.64	2081.9	2125.54	1958.28	1964.54
56.5	2106.58	2080.35	2100.4	2075.76	2090.11	2135.39	1957.81	1964.36
57	2106.82	2080.78	2100.37	2083.52	2097.03	2143.54	1957.31	1964.09
57.5	2106.71	2080.36	2099.55	2089.47	2102.09	2149.71	1957.01	1963.75
58	2105.84	2079.62	2098.36	2093.5	2105.38	2153.84	1957	1963.4
58.5	2104.71	2078.92	2097.18	2096.18	2106.9	2156.25	1956.67	1963.02
59	2103.45	2077.55	2095.77	2097.18	2107.79	2157.39	1956.32	1962.64
59.5	2102.43	2076.18	2094.41	2096.96	2107.56	2157.68	1955.93	1962.29
60	2101.34	2075.03	2092.99	2096.01	2106.98	2157.25	1955.12	1962.13
60.5	2100.5	2073.81	2091.67	2094.64	2105.91	2156.4	1954.5	1961.88
61	2099.35	2072.55	2090.19	2092.74	2104.88	2155.54	1954.35	1961.67
61.5	2097.98	2071.54	2088.69	2090.67	2103.47	2154.33	1954.51	1961.56
62	2096.13	2070.39	2087.11	2088.67	2101.77	2153.08	1954.71	1961.52
62.5	2094.13	2069.21	2085.4	2086.4	2099.86	2151.86	1955.39	1961.16
63	2091.89	2067.9	2083.45	2083.96	2097.95	2150.47	1955.65	1961.01
63.5	2089.84	2066.21	2081.34	2081.43	2095.65	2148.71	1955.8	1961.1
64	2087.99	2064.33	2079.05	2079.14	2093.13	2146.93	1955.85	1961.16
64.5	2086.15	2062.24	2076.61	2076.59	2090.92	2144.85	1955.79	1961.16
65	2084.06	2059.82	2074.23	2074.57	2088.66	2142.47	1955.67	1961.35
65.5	2081.97	2057.41	2071.93	2072.55	2086.48	2139.81	1955.79	1961.25
66	2079.7	2055.23	2069.53	2070.82	2084.21	2137.06	1955.79	1960.96
66.5	2077.4	2052.94	2067.3	2068.82	2081.96	2134.17	1955.85	1960.65
67	2075.3	2050.74	2065.29	2066.91	2079.53	2130.79	1955.8	1960.36
67.5	2073.75	2048.98	2063.16	2064.48	2076.75	2127.43	1955.33	1960.12
68	2072.44	2047.38	2061.21	2062.08	2073.88	2124.19	1954.8	1960.12
68.5	2071.64	2046.05	2059.87	2059.5	2071.18	2120.66	1954.61	1960.24
69	2071.44	2045.57	2058.94	2057.15	2068.52	2117.41	1954.36	1960.3
69.5	2071.93	2045.85	2058.93	2055.55	2065.96	2115.09	1954.3	1960.51
70	2073.29	2046.74	2060.19	2055.17	2064.26	2113.43	1954.6	1960.61
70.5	2076.13	2048.45	2062.38	2055.84	2063.27	2112.39	1955	1960.69
71	2080.11	2050.73	2065.33	2057.42	2063.14	2112.75	1955	1960.64
71.5	2084.39	2053.13	2068.92	2059.92	2063.89	2113.45	1954.83	1960.85
72	2088.71	2055.56	2072.11	2062.41	2065.26	2114.23	1954.69	1960.95
72.5	2092.32	2057.68	2074.46	2064.23	2066.83	2114.69	1954.33	1961.24
73	2094.34	2059.21	2076.08	2065.46	2068.14	2115.03	1953.9	1961.66
73.5	2094.78	2060.24	2076.82	2066.14	2069.05	2114.82	1953.77	1962.43
74	2094.51	2060.74	2076.64	2065.94	2069.63	2114.51	1953.86	1962.61
74.5	2093.45	2060.8	2076.26	2065.29	2069.83	2114.17	1953.97	1962.58
75	2092.14	2060.66	2075.7	2064.51	2069.63	2114.26	1954.32	1962.4
75.5	2091.01	2060.36	2074.79	2063.83	2069.6	2114.36	1954.79	1961.98
76	2090.32	2060.04	2073.69	2063.34	2069.5	2114.43	1954.86	1961.26
76.5	2089.47	2059.69	2072.69	2063.14	2069.18	2114.55	1954.91	1961.19
77	2088.74	2059.38	2071.32	2063.15	2068.96	2114.62	1954.93	1961.38
77.5	2087.92	2058.81	2069.8	2063.19	2068.91	2114.39	1954.9	1961.44
78	2087.11	2058.5	2068.6	2063.02	2068.63	2113.81	1954.77	1961.72
78.5	2085.77	2058.02	2067.68	2062.63	2068.44	2112.89	1955.1	1961.9
79	2084.43	2057.56	2066.49	2061.97	2068.51	2111.71	1955.47	1961.92
79.5	2082.99	2057.13	2065.66	2060.99	2068.58	2110.21	1955.83	1961.98
80	2081.46	2057.24	2065.09	2060.21	2068.61	2108.78	1955.95	1962.32
80.5	2079.86	2057.22	2064.3	2059.56	2068.59	2107.61	1956.15	1962.32
81	2078.48	2057.34	2063.42	2058.86	2068.41	2106.76	1956.01	1962.65
81.5	2076.92	2057.7	2062.59	2058.35	2067.95	2106.16	1955.71	1962.59
82	2075.19	2058.16	2061.53	2058.35	2067.24	2105.89	1955.36	1962.38
82.5	2073.41	2058.49	2060.27	2058.41	2066.57	2105.48	1955.15	1962.04
83	2070.89	2059.24	2058.98	2058.42	2066.11	2105.25	1954.58	1961.71
83.5	2068.17	2060.43	2057.4	2058.47	2065.76	2104.94	1954.24	1961.04
84	2065.28	2061.73	2055.89	2058.43	2065.75	2104.67	1953.98	1960.78
84.5	2062.24	2062.93	2054.32	2057.97	2066.08	2104.47	1953.84	1960.56
85	2058.98	2063.89	2052.87	2056.92	2066.35	2104.38	1954	1960.42
85.5	2055.93	2063.99	2051.52	2055.88	2066.58	2104.21	1954.73	1960.63
86	2052.76	2063.57	2050.39	2054.61	2066.89	2104.39	1955.24	1960.73
86.5	2049.7	2062.33	2049.66	2053.12	2066.85	2104.48	1955.77	1960.77
87	2046.76	2060.68	2049.24	2051.5	2066.72	2104.36	1956.2	1960.93
87.5	2043.89	2058.57	2049.09	2050.2	2066.42	2104.22	1956.23	1961.02
88	2041.56	2056.42	2049	2048.47	2065.49	2103.88	1955.88	1960.75
88.5	2039.42	2053.71	2048.84	2046.86	2064.12	2103.17	1955.54	1960.84
89	2037.41	2051.12	2047.98	2045.51	2062.36	2101.98	1955.26	1960.75
89.5	2035.9	2048.54	2046.51	2044.14	2059.88	2100.75	1954.78	1960.23
90	2034.96	2046.25	2044.45	2042.75	2057.14	2099.21	1954.45	1959.39
90.5	2033.9	2044.37	2042.29	2041.42	2054.67	2097.15	1954.31	1958.74
91	2033.26	2042.85	2040.09	2039.99	2052.47	2094.66	1954.45	1957.94
91.5	2032.78	2041.51	2038.34	2038.42	2050.68	2092.02	1954.2	1957.15
92	2032.06	2040.27	2037.13	2036.88	2049.25	2089.06	1954.24	1956.82
92.5	2030.97	2038.84	2036.33	2035.27	2048.22	2085.81	1954.25	1956.85
93	2029.72	2037.11	2035.36	2033.74	2047.39	2082.85	1954.09	1956.97
93.5	2027.89	2035.44	2034.62	2032	2046.44	2079.76	1953.45	1956.92
94	2026.08	2033.94	2033.59	2029.82	2045.43	2076.75	1953.09	1956.94
94.5	2024.16	2032.28	2032.35	2027.57	2044.4	2073.44	1952.38	1956.7
95	2022.19	2030.96	2030.77	2025.1	2042.67	2070.18	1951.47	1956.32
95.5	2020.5	2029.9	2029.28	2022.83	2040.32	2066.77	1950.58	1955.59
96	2019.51	2028.8	2027.43	2020.97	2037.63	2063.49	1950.2	1955.2
96.5	2018.39	2027.48	2025.64	2019.8	2034.51	2060.58	1949.77	1954.65
97	2017.15	2026.28	2023.78	2018.76	2031.46	2058.15	1949.4	1954.19
97.5	2016.2	2024.65	2021.93	2018.01	2029.16	2056.13	1949.07	1953.94
98	2014.36	2022.07	2020.12	2016.91	2027.25	2054.1	1948.05	1954.24
98.5	2012.25	2019.65	2018.33	2015.78	2025.78	2052.41	1946.84	1954.32
99	2008.57	2015.04	2016.76	2013.76	2024.58	2050	1944.01	1955.51

## Sheet: Figure 2b
# Particle Stability Thermal Release Assay for EV71 4643 and K162E. C row is RNA release and F row is the transition to A-particle. Rows 3-5 are 4643, rows 6-8 are K1162E, and 9-10 are blank
Temperature	4643 - SYTO - 1	4643 - SYTO - 2	4643 - SYTO - 3	K162E - SYTO - 1	K162E - SYTO - 2	K162E - SYTO - 3	blank - SYTO - 1	blank - SYTO - 2
25	2143.27	2151.92	2138.83	2105.31	2104.22	2106.41	2040.78	2015.29
25.5	2139.68	2148.36	2136.23	2101.47	2101.77	2103.5	2039.86	2013.66
26	2136.08	2144.8	2133.62	2097.62	2099.31	2100.6	2038.93	2012.03
26.5	2132.49	2141.23	2131.02	2093.78	2096.86	2097.7	2038.01	2010.39
27	2128.9	2137.67	2128.42	2089.94	2094.41	2094.79	2037.09	2008.76
27.5	2125.31	2134.11	2125.82	2086.1	2091.96	2091.89	2036.17	2007.13
28	2121.71	2130.54	2123.22	2082.26	2089.51	2088.99	2035.24	2005.49
28.5	2118.83	2127.8	2121.46	2079.59	2088.08	2086.89	2034.26	2004.58
29	2116.29	2125.02	2119.83	2077.82	2087.34	2085.16	2033.27	2003.99
29.5	2113.87	2122.37	2118.17	2076.61	2087.23	2083.48	2032.34	2003.41
30	2111.24	2119.98	2116.75	2075.6	2087.44	2082.01	2031.47	2003.2
30.5	2108.88	2117.57	2115.35	2074.75	2088.12	2080.83	2030.14	2002.97
31	2106.52	2114.89	2113.76	2073.57	2089.05	2079.83	2028.94	2002.47
31.5	2104.78	2112.57	2112.25	2072.33	2090.27	2079.37	2027.67	2001.86
32	2103.15	2110.38	2110.97	2071.13	2091.54	2079.26	2026.45	2001.08
32.5	2101.91	2108.67	2109.8	2070.21	2093	2079.25	2025.12	2000.19
33	2100.86	2107.14	2108.82	2069.67	2094.68	2079.03	2024.19	1999.19
33.5	2099.9	2105.86	2108.14	2069.66	2096.02	2078.75	2023.49	1998.3
34	2098.62	2104.63	2107.63	2069.76	2097.24	2078.18	2022.69	1997.5
34.5	2097.4	2103.53	2106.92	2069.9	2098.59	2077.53	2021.92	1996.84
35	2096.17	2102.12	2105.99	2069.7	2099.6	2076.88	2021.33	1996.07
35.5	2094.82	2100.81	2104.79	2069.29	2100.25	2076.54	2020.46	1995.5
36	2093.48	2099.77	2103.59	2068.63	2101.27	2076.41	2019.49	1995.16
36.5	2092.31	2098.84	2102.19	2068.03	2102.11	2076.45	2018.88	1994.93
37	2091.35	2097.75	2101.13	2067.6	2102.6	2076.43	2018.36	1994.73
37.5	2090.34	2096.64	2100.11	2067.56	2103.18	2076.43	2017.73	1994.44
38	2089.4	2095.47	2099.29	2067.82	2103.72	2076.16	2017.17	1993.95
38.5	2088.47	2094.11	2098.13	2068.21	2103.72	2075.67	2016.59	1993.1
39	2087.37	2092.52	2096.97	2068.44	2103.48	2075.05	2015.69	1992.02
39.5	2086.03	2091.12	2095.46	2068.44	2103.05	2074.34	2014.77	1990.71
40	2084.72	2089.73	2094.17	2068.14	2102.03	2073.47	2013.85	1989.56
40.5	2083.2	2088.36	2092.87	2067.24	2100.68	2072.71	2012.96	1988.49
41	2081.71	2086.96	2091.87	2066.16	2099.16	2072.27	2011.85	1987.61
41.5	2080.58	2085.81	2090.96	2065.14	2097.78	2071.98	2010.95	1986.94
42	2079.44	2084.56	2090.26	2064.18	2096.47	2071.77	2009.96	1986.65
42.5	2078.42	2083.51	2089.59	2063.32	2095.75	2071.82	2009.03	1986.24
43	2077.84	2082.63	2088.95	2062.68	2095.23	2071.89	2008.16	1985.84
43.5	2077.25	2081.93	2088.41	2062.19	2095.06	2071.37	2007.71	1985.3
44	2076.31	2081.15	2088.21	2061.83	2094.44	2070.69	2007.21	1984.52
44.5	2075.54	2080.46	2088.33	2061.17	2093.66	2069.9	2006.88	1983.54
45	2074.83	2079.84	2088.3	2060.62	2092.39	2068.89	2006.36	1982.82
45.5	2074.01	2079.3	2088.34	2060.45	2090.92	2067.67	2005.8	1982.19
46	2073.5	2078.78	2088.45	2060.13	2089.18	2066.96	2004.99	1981.72
46.5	2073.81	2078.79	2088.59	2059.72	2087.7	2066.47	2004.18	1981.59
47	2074.5	2079.17	2088.57	2059.88	2086.32	2066.33	2003.33	1981.38
47.5	2075.57	2079.97	2089.27	2060.21	2085.33	2066.35	2002.76	1981
48	2077.24	2081.23	2090.88	2060.92	2084.83	2067.04	2002.18	1980.37
48.5	2079.78	2083.5	2093.17	2062.24	2084.82	2067.76	2001.78	1979.82
49	2082.95	2086.67	2096.22	2064.3	2085.51	2069.05	2001.06	1979.13
49.5	2087.43	2091.3	2100.73	2066.78	2086.6	2070.68	2000.3	1978.6
50	2093.34	2097.39	2106.32	2069.78	2088.07	2073.26	1999.54	1978.36
50.5	2100.74	2105.3	2112.77	2072.66	2089.84	2076.21	1998.81	1978.3
51	2109.35	2114.84	2120.74	2076.2	2092.23	2080.13	1997.72	1978.12
51.5	2118.81	2125.52	2129.93	2080.13	2094.59	2084.46	1997.22	1978
52	2128.78	2136.78	2139.28	2084.65	2097.99	2089.49	1996.46	1977.8
52.5	2138.61	2148.24	2148.53	2089.97	2102.17	2094.65	1995.48	1977.36
53	2147.54	2158.84	2157.12	2096.46	2107.18	2100.33	1994.48	1976.99
53.5	2154.92	2167.86	2163.78	2103.25	2112.79	2106.45	1993.67	1976.44
54	2160.39	2175.02	2168.39	2110.89	2119.58	2113	1992.37	1976.01
54.5	2163.51	2179.8	2170.91	2118.86	2126.46	2119.7	1991.44	1975.52
55	2164.42	2181.89	2171.31	2126.81	2133.39	2126.6	1990.71	1974.84
55.5	2163.32	2181.72	2169.93	2134.4	2139.96	2133.19	1990.08	1974.27
56	2160.75	2179.46	2167.53	2141.67	2145.61	2138.74	1989.74	1974
56.5	2157.21	2175.53	2164.06	2147.42	2149.98	2143.13	1989.6	1973.42
57	2152.8	2170.45	2160.09	2151.63	2152.81	2146.14	1989.52	1972.96
57.5	2147.99	2164.99	2155.76	2153.83	2153.92	2147.36	1989.16	1972.86
58	2143.09	2159.16	2151.26	2153.93	2153.13	2147.05	1988.72	1972.34
58.5	2137.86	2153.14	2146.57	2151.85	2150.88	2145.16	1987.87	1971.79
59	2132.5	2147.19	2142.02	2148.43	2146.64	2141.8	1986.97	1971.47
59.5	2127.47	2141.6	2137.65	2143.67	2141.37	2137.4	1986.06	1971.23
60	2122.4	2135.83	2133.43	2138.41	2135.53	2132.46	1985.44	1970.95
60.5	2117.52	2130.32	2129.51	2132.84	2129.55	2126.95	1984.93	1971.1
61	2113.23	2125.27	2125.47	2127.3	2123.54	2121.64	1984.7	1971.1
61.5	2109.47	2120.46	2121.38	2121.46	2118.36	2116.74	1984.71	1971.02
62	2105.61	2115.63	2117.29	2116.1	2113.58	2111.93	1984.5	1970.94
62.5	2102.16	2111.45	2113.12	2110.71	2108.95	2107.29	1984.14	1970.72
63	2098.56	2107.58	2108.66	2105.44	2104.74	2103.09	1983.64	1970.19
63.5	2094.46	2103.71	2104.61	2100.34	2100.9	2099.08	1983.25	1969.79
64	2090.09	2099.9	2100.73	2095.72	2097.18	2095.09	1982.7	1969.66
64.5	2086.04	2096.3	2097	2091.13	2093.75	2091.69	1982.27	1969.38
65	2082.01	2092.53	2093.76	2086.9	2090.58	2088.62	1982.16	1968.98
65.5	2078.39	2088.72	2090.94	2083.33	2087.53	2085.63	1982.31	1968.82
66	2075.61	2085.17	2088.4	2080.33	2084.71	2083.02	1982.18	1968.58
66.5	2073.49	2082	2086.27	2077.99	2082.34	2080.92	1981.91	1967.99
67	2071.74	2079.17	2084.46	2076.22	2080.5	2078.96	1981.58	1967.3
67.5	2070.47	2076.61	2083.01	2075.3	2079.21	2077.41	1980.98	1966.86
68	2069.65	2074.53	2082.03	2075.04	2078.79	2076.82	1980.03	1966.51
68.5	2069	2073.21	2081.25	2075.49	2078.88	2076.88	1979.44	1966.32
69	2068.61	2072.57	2081.09	2076.61	2079.55	2077.9	1979.06	1966.27
69.5	2068.64	2072.51	2081.19	2078.9	2080.34	2080.02	1978.93	1966.63
70	2068.99	2073.29	2081.29	2081.77	2081.65	2083.05	1978.84	1966.72
70.5	2069.42	2074.32	2081.18	2084.6	2082.72	2086.1	1978.9	1966.71
71	2069.77	2074.96	2080.99	2087.24	2083.67	2088.79	1978.5	1966.41
71.5	2069.56	2075.08	2079.89	2089.27	2083.96	2090.58	1978.15	1966.11
72	2068.45	2074.73	2078.46	2090.02	2083.82	2090.73	1977.49	1965.68
72.5	2066.41	2073.47	2076.48	2089.37	2082.66	2089.48	1976.8	1965.61
73	2063.72	2071.73	2074.29	2088.07	2080.65	2087.2	1976.25	1965.66
73.5	2060.73	2069.62	2071.83	2085.93	2077.97	2084.45	1976.03	1965.83
74	2057.77	2067.19	2069.51	2083.12	2074.77	2081.18	1975.75	1965.95
74.5	2055.11	2064.41	2067.06	2079.95	2071.24	2078.44	1975.72	1965.63
75	2052.66	2061.68	2065	2077	2067.62	2075.66	1975.7	1965
75.5	2050.4	2058.65	2062.96	2073.86	2064.43	2073	1975.53	1964.03
76	2048.03	2055.68	2061	2070.76	2061.44	2070.33	1975.23	1963.23
76.5	2045.64	2052.79	2058.98	2067.84	2058.78	2067.8	1975.02	1962.42
77	2043.13	2050.01	2057.03	2065.13	2056.34	2064.95	1974.53	1962.17
77.5	2040.78	2047.21	2054.71	2062.43	2054.19	2062.3	1974.18	1961.97
78	2038.46	2044.55	2052.3	2059.75	2051.78	2059.97	1973.84	1962
78.5	2036.4	2041.99	2049.92	2057.25	2049.26	2057.58	1973.68	1961.76
79	2034.26	2039.56	2047.96	2055.01	2046.85	2055.34	1973.37	1961.77
79.5	2032.53	2037.26	2046.17	2052.73	2044.64	2053.43	1973.29	1961.53
80	2030.64	2035.02	2044.72	2050.44	2042.32	2051.6	1973.24	1961.19
80.5	2028.88	2033.1	2043.42	2048.46	2040.41	2049.52	1973.33	1960.91
81	2026.97	2031.09	2042.18	2046.55	2038.96	2047.77	1973.21	1960.73
81.5	2025.23	2029.05	2040.48	2044.42	2037.34	2046.1	1973.14	1960.35
82	2023.1	2026.81	2038.57	2042.41	2035.75	2044.32	1973.02	1960.16
82.5	2021.14	2024.65	2036.64	2040.48	2034.21	2042.46	1972.71	1960.23
83	2018.93	2022.35	2034.83	2038.47	2032.55	2040.77	1972.13	1960.14
83.5	2016.65	2020.1	2032.96	2036.45	2030.46	2038.91	1971.71	1960.1
84	2014.34	2017.71	2031.58	2034.84	2028.67	2036.97	1971.24	1960.11
84.5	2012.08	2015.43	2030.21	2033.32	2026.64	2035.06	1970.72	1960.08
85	2009.85	2013.26	2028.82	2032.03	2024.71	2033.05	1970.32	1960.05
85.5	2007.86	2011.11	2027.13	2030.64	2022.63	2030.94	1970.08	1960.23
86	2006.11	2008.99	2025.49	2029.35	2020.82	2028.64	1969.62	1960.54
86.5	2004.37	2007.19	2023.37	2027.72	2019	2026.68	1969.13	1960.76
87	2002.8	2005.52	2021.46	2025.99	2017.49	2024.87	1968.78	1960.83
87.5	2001.03	2003.67	2019.32	2023.92	2016.11	2023.48	1968.5	1960.6
88	1999.12	2001.61	2017.39	2021.97	2014.89	2022.43	1968.04	1960.17
88.5	1996.96	1999.65	2015.33	2019.8	2013.69	2021.84	1967.73	1959.42
89	1994.72	1997.72	2013.3	2017.85	2012.29	2020.71	1967.6	1958.76
89.5	1992.25	1995.68	2011.27	2016.15	2010.76	2019.57	1967.14	1958.13
90	1990.07	1993.91	2009.3	2014.58	2009.15	2018.06	1966.57	1957.69
90.5	1987.92	1992.56	2007.43	2013.03	2007.73	2016.26	1966.05	1957.28
91	1986.19	1991.22	2005.8	2011.72	2006.17	2014.11	1965.57	1957.18
91.5	1984.74	1989.91	2004.56	2010.32	2004.77	2012.52	1965.03	1956.88
92	1983.65	1989.04	2003.31	2008.73	2003.24	2010.85	1964.92	1956.37
92.5	1982.58	1988.11	2002.37	2007.45	2001.77	2009.37	1964.56	1955.87
93	1981.85	1987.16	2001.36	2006.28	1999.88	2008.03	1964.24	1955.16
93.5	1980.97	1986.34	2000.42	2005.2	1998.19	2007.07	1963.92	1954.22
94	1980.02	1985.39	1999.32	2004.28	1996.58	2005.84	1963.44	1953.43
94.5	1979.22	1984.08	1998.1	2003.36	1995.17	2004.67	1962.7	1952.99
95	1978.53	1982.98	1996.75	2002.31	1993.67	2003.46	1962.1	1952.53
95.5	1977.72	1981.85	1995.51	2001.23	1992.39	2002.46	1961.87	1952.32
96	1976.98	1980.81	1994.27	2000.04	1991.11	2001.12	1961.39	1952.29
96.5	1976.41	1980	1993.15	1998.8	1989.91	1999.73	1960.73	1952.32
97	1975.77	1979.42	1992.19	1997.91	1988.71	1998.42	1960.12	1952.4
97.5	1975.07	1978.61	1991.21	1997.06	1987.85	1996.8	1959.47	1952.75
98	1974.49	1977.89	1989.82	1996.86	1987.06	1995.52	1958.9	1953.33
98.5	1973.97	1977.09	1988.47	1996.76	1986.34	1994.17	1958.32	1954.01
99	1973.46	1976.26	1986.01	1997.88	1985.55	1994.13	1959.04	1955.12

## Sheet: Figure 2c
# Plaque forming units after incubation with virus and uncoating receptor SCARB2, ph 5
mutant	time	SCARB2 (uM)	titer (PFU/mL)
WT	0	0	102000000
WT	0	0	134000000
WT	0	0	148000000
WT	40	0	82000000
WT	40	0	104000000
WT	40	0	112000000
WT	80	0	80000000
WT	80	0	78000000
WT	80	0	94000000
WT	120	0	52000000
WT	120	0	64000000
WT	120	0	44000000
WT	0	0.1685	160000000
WT	0	0.1685	166000000
WT	0	0.1685	146000000
WT	40	0.1685	100000000
WT	40	0.1685	114000000
WT	40	0.1685	86000000
WT	80	0.1685	84000000
WT	80	0.1685	88000000
WT	80	0.1685	72000000
WT	120	0.1685	44000000
WT	120	0.1685	60000000
WT	120	0.1685	46000000
WT	0	0.674	300000000
WT	0	0.674	332000000
WT	0	0.674	292000000
WT	40	0.674	64000000
WT	40	0.674	46000000
WT	40	0.674	68000000
WT	80	0.674	16000000
WT	80	0.674	22000000
WT	80	0.674	18000000
WT	120	0.674	30000000
WT	120	0.674	18000000
WT	120	0.674	12000000
WT	0	1.34	240000000
WT	0	1.34	240000000
WT	0	1.34	320000000
WT	40	1.34	30000000
WT	40	1.34	16000000
WT	40	1.34	40000000
WT	80	1.34	16000000
WT	80	1.34	18000000
WT	80	1.34	12000000
WT	120	1.34	12000000
WT	120	1.34	6000000
WT	120	1.34	8000000
K162E	0	0	300000000
K162E	0	0	400000000
K162E	0	0	400000000
K162E	40	0	180000000
K162E	40	0	240000000
K162E	40	0	160000000
K162E	80	0	180000000
K162E	80	0	220000000
K162E	80	0	260000000
K162E	120	0	180000000
K162E	120	0	280000000
K162E	120	0	220000000
K162E	0	0.1685	380000000
K162E	0	0.1685	400000000
K162E	0	0.1685	260000000
K162E	40	0.1685	320000000
K162E	40	0.1685	240000000
K162E	40	0.1685	360000000
K162E	80	0.1685	220000000
K162E	80	0.1685	220000000
K162E	80	0.1685	180000000
K162E	120	0.1685	180000000
K162E	120	0.1685	160000000
K162E	120	0.1685	240000000
K162E	0	0.674	840000000
K162E	0	0.674	1060000000
K162E	0	0.674	700000000
K162E	40	0.674	460000000
K162E	40	0.674	380000000
K162E	40	0.674	520000000
K162E	80	0.674	300000000
K162E	80	0.674	320000000
K162E	80	0.674	180000000
K162E	120	0.674	200000000
K162E	120	0.674	240000000
K162E	120	0.674	120000000
K162E	0	1.34	180000000
K162E	0	1.34	180000000
K162E	0	1.34	300000000
K162E	40	1.34	180000000
K162E	40	1.34	140000000
K162E	40	1.34	160000000
K162E	80	1.34	84000000
K162E	80	1.34	80000000
K162E	80	1.34	68000000
K162E	120	1.34	42000000
K162E	120	1.34	24000000
K162E	120	1.34	54000000

## Sheet: Figure 2d
# 1-step growth curve RT-qPCR data					# 1-step growth curve of EV-A71 mutants
mutant	time	RNA mass (fg)			mutant	time	dil_1	dil_2	dil_3	dil_4	dil_5	dil_6	dil_7	dil_8	titer (TCID50/mL)
WT	2	729.591			WT	0	12	12	12	8	3	0	0	0	25119
WT	2	772.398			WT	0	12	12	12	11	1	0	0	0	31623
WT	2	329.953			WT	0	12	12	12	9	3	0	0	0	31623
WT	4	603.714			WT	2	12	12	12	9	2	0	0	0	26827
WT	4	614.921			WT	2	12	12	12	9	0	0	0	0	21544
WT	4	290.255			WT	2	12	12	12	7	1	0	0	0	14678
WT	6	10360.3			WT	4	12	12	12	7	1	0	0	0	14678
WT	6	10509.1			WT	4	12	12	12	7	0	0	0	0	13895
WT	6	5777.9			WT	4	12	12	12	12	3	0	0	0	46416
WT	8	9250.07			WT	6	12	12	12	10	0	1	0	0	25119
WT	8	7948.72			WT	6	12	12	12	9	3	0	0	0	31623
WT	8	2691.79			WT	6	12	12	12	8	2	0	0	0	21544
WT	10	16172.6			WT	8	12	12	12	12	9	1	0	0	237137
WT	10	14585.3			WT	8	12	12	12	12	7	2	0	0	158489
WT	10	3106.95			WT	8	12	12	12	12	8	2	0	0	215443
WT	12	115408			WT	10	12	12	12	12	12	6	0	0	1000000
WT	12	114368			WT	10	12	12	12	12	12	3	0	0	464159
WT	12	47054.2			WT	10	12	12	12	12	12	8	0	0	1778279
K162E	0	532.995			WT	12	12	12	12	12	12	8	0	0	1778279
K162E	0	509.576			WT	12	12	12	12	12	12	6	0	0	1000000
K162E	0	89.817			WT	12	12	12	12	12	12	5	1	0	719686
K162E	2	350.897			WT	24	12	12	12	12	12	10	1	0	2782559
K162E	2	313.338			WT	24	12	12	12	12	12	8	2	0	2154435
K162E	2	65.0314			WT	24	12	12	12	12	12	9	2	0	2682696
K162E	4	303.029			K162E	0	12	12	12	12	2	0	0	0	39811
K162E	4	225.443			K162E	0	12	12	12	10	1	0	0	0	27826
K162E	4	177.473			K162E	0	12	12	12	11	2	0	0	0	35938
K162E	6	1012.1			K162E	2	12	12	12	10	4	0	0	0	46416
K162E	6	996.716			K162E	2	12	12	12	11	5	0	0	0	68129
K162E	6	79.771			K162E	2	12	12	12	8	2	0	0	0	21544
K162E	8	6860.94			K162E	4	12	12	12	10	1	0	0	0	27826
K162E	8	6582.19			K162E	4	12	12	12	11	2	1	0	0	35938
K162E	8	1130.81			K162E	4	12	12	12	11	2	0	0	0	35938
K162E	10	5181.57			K162E	6	12	12	12	9	0	0	0	0	21544
K162E	10	5756.8			K162E	6	12	12	12	10	0	0	0	0	25119
K162E	10	3237.68			K162E	6	12	12	12	9	2	0	0	0	26827
K162E	12	17034.3			K162E	8	12	12	12	12	4	0	0	0	56234
K162E	12	15710.3			K162E	8	12	12	12	12	4	2	0	0	56234
K162E	12	9870.54			K162E	8	12	12	12	12	3	3	0	0	46416
					K162E	10	12	12	12	12	11	1	0	0	316228
					K162E	10	12	12	12	12	10	2	0	0	316228
					K162E	10	12	12	12	12	12	2	0	0	398107
					K162E	12	12	12	12	12	12	6	2	0	1000000
					K162E	12	12	12	12	12	12	6	1	0	1000000
					K162E	12	12	12	12	12	12	7	0	0	1389495
					K162E	24	12	12	12	12	12	12	2	1	3981072
					K162E	24	12	12	12	12	12	5	3	0	719686
					K162E	24	12	12	12	12	12	9	2	0	2682696
					M119L	0	12	12	12	8	1	0	0	0	19307
					M119L	0	12	12	12	9	2	0	0	0	26827
					M119L	0	12	12	12	5	2	0	0	0	7197
					M119L	2	12	12	12	4	1	0	0	0	5623
					M119L	2	12	12	12	9	0	0	0	0	21544
					M119L	2	12	12	12	7	1	0	0	0	14678
					M119L	4	12	12	12	8	0	0	0	0	17783
					M119L	4	12	12	12	8	2	0	0	0	21544
					M119L	4	12	12	12	6	2	0	0	0	10000
					M119L	6	12	12	12	8	2	0	0	0	21544
					M119L	6	12	12	12	8	3	0	0	0	25119
					M119L	6	12	12	12	7	2	0	0	0	15849
					M119L	8	12	12	12	12	6	2	0	0	100000
					M119L	8	12	12	12	12	8	0	0	0	177828
					M119L	8	12	12	12	12	11	0	0	0	284804
					M119L	10	12	12	12	12	12	4	1	0	562341
					M119L	10	12	12	12	12	12	7	2	0	1584893
					M119L	10	12	12	12	12	12	6	1	0	1000000
					M119L	12	12	12	12	12	12	8	1	0	1930698
					M119L	12	12	12	12	12	12	6	1	0	1000000
					M119L	12	12	12	12	12	12	9	0	0	2154435
					M119L	24	12	12	12	12	12	12	3	0	4641589
					M119L	24	12	12	12	12	12	12	3	0	4641589
					M119L	24	12	12	12	12	12	12	5	0	1.20791e+06

## Sheet: Figure 2e
# EV-A71 neutral red assay, with or without BafA1
mutant	control	time (minutes)	titer (pfu/mL)	BafA1
WT	FALSE	0	1300000	FALSE
WT	FALSE	0	1000000	FALSE
WT	FALSE	0	900000	FALSE
WT	FALSE	20	800000	FALSE
WT	FALSE	20	700000	FALSE
WT	FALSE	20	800000	FALSE
WT	FALSE	40	1000000	FALSE
WT	FALSE	40	700000	FALSE
WT	FALSE	40	1300000	FALSE
WT	FALSE	60	1000000	FALSE
WT	FALSE	60	700000	FALSE
WT	FALSE	60	1300000	FALSE
WT	FALSE	80	1500000	FALSE
WT	FALSE	80	1800000	FALSE
WT	FALSE	80	1400000	FALSE
WT	FALSE	100	2000000	FALSE
WT	FALSE	100	2200000	FALSE
WT	FALSE	100	2600000	FALSE
WT	FALSE	120	2500000	FALSE
WT	FALSE	120	3400000	FALSE
WT	FALSE	120	2600000	FALSE
WT	TRUE	0	1500000	FALSE
WT	TRUE	0	3250000	FALSE
WT	TRUE	0	2500000	FALSE
K162E	FALSE	0	700000	FALSE
K162E	FALSE	0	1100000	FALSE
K162E	FALSE	0	900000	FALSE
K162E	FALSE	20	900000	FALSE
K162E	FALSE	20	1000000	FALSE
K162E	FALSE	20	800000	FALSE
K162E	FALSE	40	1000000	FALSE
K162E	FALSE	40	1100000	FALSE
K162E	FALSE	40	1100000	FALSE
K162E	FALSE	60	1000000	FALSE
K162E	FALSE	60	1100000	FALSE
K162E	FALSE	60	1200000	FALSE
K162E	FALSE	80	1300000	FALSE
K162E	FALSE	80	1600000	FALSE
K162E	FALSE	80	1100000	FALSE
K162E	FALSE	100	1700000	FALSE
K162E	FALSE	100	1600000	FALSE
K162E	FALSE	100	1700000	FALSE
K162E	FALSE	120	2200000	FALSE
K162E	FALSE	120	1800000	FALSE
K162E	FALSE	120	2300000	FALSE
K162E	TRUE	0	5000000	FALSE
K162E	TRUE	0	4750000	FALSE
K162E	TRUE	0	4500000	FALSE
WT	FALSE	0	768000	TRUE
WT	FALSE	0	792000	TRUE
WT	FALSE	0	528000	TRUE
WT	FALSE	20	624000	TRUE
WT	FALSE	20	576000	TRUE
WT	FALSE	20	456000	TRUE
WT	FALSE	40	648000	TRUE
WT	FALSE	40	624000	TRUE
WT	FALSE	40	720000	TRUE
WT	FALSE	60	816000	TRUE
WT	FALSE	60	936000	TRUE
WT	FALSE	60	768000	TRUE
WT	FALSE	80	912000	TRUE
WT	FALSE	80	984000	TRUE
WT	FALSE	80	1056000	TRUE
WT	FALSE	100	1320000	TRUE
WT	FALSE	100	1368000	TRUE
WT	FALSE	100	1176000	TRUE
WT	FALSE	120	1464000	TRUE
WT	FALSE	120	1320000	TRUE
WT	FALSE	120	1296000	TRUE
WT	TRUE	0	7680000	TRUE
WT	TRUE	0	7920000	TRUE
WT	TRUE	0	8160000	TRUE
K162E	FALSE	0	624000	TRUE
K162E	FALSE	0	1008000	TRUE
K162E	FALSE	0	840000	TRUE
K162E	FALSE	20	504000	TRUE
K162E	FALSE	20	696000	TRUE
K162E	FALSE	20	888000	TRUE
K162E	FALSE	40	696000	TRUE
K162E	FALSE	40	816000	TRUE
K162E	FALSE	40	912000	TRUE
K162E	FALSE	60	768000	TRUE
K162E	FALSE	60	720000	TRUE
K162E	FALSE	60	696000	TRUE
K162E	FALSE	80	888000	TRUE
K162E	FALSE	80	912000	TRUE
K162E	FALSE	80	936000	TRUE
K162E	FALSE	100	816000	TRUE
K162E	FALSE	100	816000	TRUE
K162E	FALSE	100	768000	TRUE
K162E	FALSE	120	816000	TRUE
K162E	FALSE	120	1004000	TRUE
K162E	FALSE	120	840000	TRUE
K162E	TRUE	0	10560000	TRUE
K162E	TRUE	0	11040000	TRUE
K162E	TRUE	0	9840000	TRUE

## Sheet: Figure 3a
# EV-A71 thermostability assay
mutant	temperature (C)	time (minutes)	titer (pfu/mL)
WT	44	0	150000000
WT	44	0	185000000
WT	44	0	155000000
WT	44	10	165000000
WT	44	10	125000000
WT	46	10	140000000
WT	44	20	135000000
WT	44	20	135000000
WT	44	20	115000000
WT	44	30	130000000
WT	44	30	120000000
WT	44	30	110000000
WT	44	40	105000000
WT	44	40	115000000
WT	44	40	120000000
WT	44	50	100000000
WT	44	50	125000000
WT	44	50	95000000
WT	44	60	110000000
WT	44	60	115000000
WT	44	60	115000000
WT	46	0	260000000
WT	46	0	295000000
WT	46	0	225000000
WT	46	10	185000000
WT	46	10	130000000
WT	46	10	105000000
WT	46	20	45000000
WT	46	20	50000000
WT	46	20	55000000
WT	46	30	35000000
WT	46	30	60000000
WT	46	30	55000000
WT	46	40	45000000
WT	46	40	12000000
WT	46	40	13000000
WT	46	50	10500000
WT	46	50	45000000
WT	46	50	10000000
WT	46	60	18000000
WT	46	60	11500000
WT	46	60	15500000
WT	48	0	185000000
WT	48	0	165000000
WT	48	0	175000000
WT	48	10	115000000
WT	48	10	100000000
WT	48	10	55000000
WT	48	20	45000000
WT	48	20	60000000
WT	48	20	30000000
WT	48	30	13500000
WT	48	30	12500000
WT	48	30	12000000
WT	48	40	4500000
WT	48	40	6000000
WT	48	40	4000000
WT	48	50	1500000
WT	48	50	4500000
WT	48	50	2000000
WT	48	60	3000000
WT	48	60	3000000
WT	48	60	1500000
K162E	48	0	130000000
K162E	48	0	110000000
K162E	48	0	135000000
K162E	48	10	100000000
K162E	48	10	135000000
K162E	48	10	90000000
K162E	48	20	110000000
K162E	48	20	100000000
K162E	48	20	125000000
K162E	48	30	130000000
K162E	48	30	100000000
K162E	48	30	110000000
K162E	48	40	105000000
K162E	48	40	120000000
K162E	48	40	100000000
K162E	48	50	125000000
K162E	48	50	130000000
K162E	48	50	115000000
K162E	48	60	115000000
K162E	48	60	80000000
K162E	48	60	140000000
K162E	50	0	130000000
K162E	50	0	110000000
K162E	50	0	135000000
K162E	50	10	160000000
K162E	50	10	135000000
K162E	50	10	120000000
K162E	50	20	115000000
K162E	50	20	120000000
K162E	50	20	155000000
K162E	50	30	100000000
K162E	50	30	150000000
K162E	50	30	135000000
K162E	50	40	85000000
K162E	50	40	90000000
K162E	50	40	125000000
K162E	50	50	110000000
K162E	50	50	105000000
K162E	50	50	85000000
K162E	50	60	55000000
K162E	50	60	100000000
K162E	50	60	105000000
K162E	48	0	130000000
K162E	48	0	110000000
K162E	48	0	135000000
K162E	48	10	100000000
K162E	48	10	135000000
K162E	48	10	90000000
K162E	48	20	110000000
K162E	48	20	100000000
K162E	48	20	125000000
K162E	48	30	130000000
K162E	48	30	100000000
K162E	48	30	110000000
K162E	48	40	105000000
K162E	48	40	120000000
K162E	48	40	100000000
K162E	48	50	125000000
K162E	48	50	130000000
K162E	48	50	115000000
K162E	48	60	115000000
K162E	48	60	80000000
K162E	48	60	140000000
K162E	52	0	260000000
K162E	52	0	295000000
K162E	52	0	225000000
K162E	52	10	185000000
K162E	52	10	130000000
K162E	52	10	105000000
K162E	52	20	45000000
K162E	52	20	50000000
K162E	52	20	55000000
K162E	52	30	35000000
K162E	52	30	60000000
K162E	52	30	30000000
K162E	52	40	10000000
K162E	52	40	13000000
K162E	52	40	10000000
K162E	52	50	12000000
K162E	52	50	13000000
K162E	52	50	12000000
K162E	52	60	1150000
K162E	52	60	1800000
K162E	52	60	1550000

## Sheet: Figure 3b
# RT-qPCR from viral particle uncoating experiment
Well	Fluor	Target	Content	Sample	Cq	SQ
A01	SYBR		Unkn-01	4643-44-0	18.529	197.436
A02	SYBR		Unkn-01	4643-44-0	18.2243	232.645
A03	SYBR		Unkn-01	4643-44-0	18.1307	244.672
A04	SYBR		Unkn-02	4643-44-20	19.3095	129.679
A05	SYBR		Unkn-02	4643-44-20	19.1188	143.709
A06	SYBR		Unkn-02	4643-44-20	19.0141	152.045
A07	SYBR		Unkn-03	4643-44-40	20.1657	81.7776
A08	SYBR		Unkn-03	4643-44-40	20.0631	86.421
A09	SYBR		Unkn-03	4643-44-40	19.9871	90.0313
A10	SYBR		Unkn-04	4643-44-60	21.5616	NaN
A11	SYBR		Unkn-04	4643-44-60	21.0211	NaN
A12	SYBR		Unkn-04	4643-44-60	22.578	NaN
B01	SYBR		Unkn-05	4643-46-0	19.6494	107.986
B02	SYBR		Unkn-05	4643-46-0	19.4932	117.463
B03	SYBR		Unkn-05	4643-46-0	19.4238	121.939
B04	SYBR		Unkn-06	4643-46-20	21.4066	41.9181
B05	SYBR		Unkn-06	4643-46-20	21.3621	42.9342
B06	SYBR		Unkn-06	4643-46-20	21.1985	46.8894
B07	SYBR		Unkn-07	4643-46-40	22.4542	23.8439
B08	SYBR		Unkn-07	4643-46-40	22.5659	22.452
B09	SYBR		Unkn-07	4643-46-40	22.5202	23.0119
B10	SYBR		Unkn-08	4643-46-60	23.2152	15.8269
B11	SYBR		Unkn-08	4643-46-60	23.3728	14.5391
B12	SYBR		Unkn-08	4643-46-60	23.4391	14.0296
C01	SYBR		Unkn-09	4643-48-0	17.8621	282.737
C02	SYBR		Unkn-09	4643-48-0	17.7037	307.916
C03	SYBR		Unkn-09	4643-48-0	17.7763	296.114
C04	SYBR		Unkn-10	4643-48-20	20.5469	66.6007
C05	SYBR		Unkn-10	4643-48-20	20.2722	77.2168
C06	SYBR		Unkn-10	4643-48-20	20.3034	75.9325
C07	SYBR		Unkn-11	4643-48-40	35.3381	0.0231253
C08	SYBR		Unkn-11	4643-48-40	22.4307	24.1485
C09	SYBR		Unkn-11	4643-48-40	31.0925	0.227535
C10	SYBR		Unkn-12	4643-48-60	33.2342	0.0718039
C11	SYBR		Unkn-12	4643-48-60	37.2917	0.00807556
C12	SYBR		Unkn-12	4643-48-60	31.5871	0.174332
D01	SYBR		Unkn-13	K1162E-48-0	21.8681	32.6932
D02	SYBR		Unkn-13	K1162E-48-0	21.3831	42.451
D03	SYBR		Unkn-13	K1162E-48-0	21.6563	36.644
D04	SYBR		Unkn-14	K1162E-48-20	22.9795	17.969
D05	SYBR		Unkn-14	K1162E-48-20	23.8758	11.0895
D06	SYBR		Unkn-14	K1162E-48-20	22.7536	20.2938
D07	SYBR		Unkn-15	K1162E-48-40	23.8755	11.091
D08	SYBR		Unkn-15	K1162E-48-40	23.5416	13.2759
D09	SYBR		Unkn-15	K1162E-48-40	23.3835	14.4558
D10	SYBR		Unkn-16	K1162E-48-60	27.7729	1.35972
D11	SYBR		Unkn-16	K1162E-48-60	23.063	17.1796
D12	SYBR		Unkn-16	K1162E-48-60	23.1394	16.487
E01	SYBR		Unkn-17	K1162E-50-0	17.7719	296.821
E02	SYBR		Unkn-17	K1162E-50-0	17.4504	352.917
E03	SYBR		Unkn-17	K1162E-50-0	17.2957	383.594
E04	SYBR		Unkn-18	K1162E-50-20	19.0438	149.632
E05	SYBR		Unkn-18	K1162E-50-20	19.1429	141.849
E06	SYBR		Unkn-18	K1162E-50-20	18.8986	161.801
E07	SYBR		Unkn-19	K1162E-50-40	18.8554	165.606
E08	SYBR		Unkn-19	K1162E-50-40	18.8656	164.698
E09	SYBR		Unkn-19	K1162E-50-40	18.8646	164.787
E10	SYBR		Unkn-20	K1162E-50-60	19.5276	115.308
E11	SYBR		Unkn-20	K1162E-50-60	19.6582	107.48
E12	SYBR		Unkn-20	K1162E-50-60	20.1228	83.6872
F01	SYBR		Unkn-21	K1162E-52-0	18.7085	179.241
F02	SYBR		Unkn-21	K1162E-52-0	18.5583	194.339
F03	SYBR		Unkn-21	K1162E-52-0	18.4001	211.627
F04	SYBR		Unkn-22	K1162E-52-20	21.4679	40.5575
F05	SYBR		Unkn-22	K1162E-52-20	21.6204	37.3588
F06	SYBR		Unkn-22	K1162E-52-20	21.4121	41.7932
F07	SYBR		Unkn-23	K1162E-52-40	27.1285	1.92377
F08	SYBR		Unkn-23	K1162E-52-40	27.5944	1.49692
F09	SYBR		Unkn-23	K1162E-52-40	28.8734	0.751712
F10	SYBR		Unkn-24	K1162E-52-60	36.9181	0.00987537
F11	SYBR		Unkn-24	K1162E-52-60	39.5596	0.002381
F12	SYBR		Unkn-24	K1162E-52-60	37.5506	0.0070245
G01	SYBR		Std-27	100000000 fg	NaN	100000000
G02	SYBR		Std-27	100000000 fg	NaN	100000000
G03	SYBR		Std-27	100000000 fg	NaN	100000000
G04	SYBR		Std-28	1000000 fg	NaN	1000000
G05	SYBR		Std-28	1000000 fg	NaN	1000000
G06	SYBR		Std-28	1000000 fg	2.19468	1000000
G07	SYBR		Std-29	10000 fg	11.6263	10000
G08	SYBR		Std-29	10000 fg	11.4278	10000
G09	SYBR		Std-29	10000 fg	11.6576	10000
G10	SYBR		Std-30	100 fg	19.6086	100
G11	SYBR		Std-30	100 fg	19.5758	100
G12	SYBR		Std-30	100 fg	19.6973	100
H01	SYBR		NTC		31.5748	NaN
H02	SYBR		NTC		31.7555	NaN
H03	SYBR		NTC		32.2816	NaN
H04	SYBR		NRT		37.6656	NaN
H05	SYBR		NRT		NaN	NaN
H06	SYBR		NRT		27.8915	NaN

[truncated: 8 more sheets: Figure 3c, Figure 7a, Figure 7b, Figure 7c, Figure 7d, SM Figure 2b, SM Figure 15, Western blots]
